# Supplementary material for: Dogs (Canis familiaris) as Sentinels for Human Infectious Disease and Application to Canadian Populations: A Systematic Review
Source: Vet Sci. 2018 Sep 21;5(4):83. doi: 10.3390/vetsci5040083 (PMC6313866; doi:10.3390/vetsci5040083)
Supplement: Supplementary file 1 [file vetsci-05-00083-s001.zip]

Archive with 2 entries (2 files):
- S1 Full list of results of the literature search.rtf
- S2 Example of completed data capture form.rtf
